# Supplementary material for: Molecular Epidemiology of Plasmid-Mediated Types 1 and 3 Fimbriae Associated with Biofilm Formation in Multidrug Resistant Escherichia coli from Diseased Food Animals in Guangdong, China
Source: Microbiol Spectr. 2022 Aug 15;10(5):e02503-21. doi: 10.1128/spectrum.02503-21 (PMC9603762; doi:10.1128/spectrum.02503-21)
Supplement: Supplemental file 2 — Supplemental material. Download spectrum.02503-21-s0002.xlsx, XLSX file, 0.04 MB [file spectrum.02503-21-s0002.xlsx]

## Sheet:  Whole genome sequencing and as
Whole genome sequencing and assembly information
Strains	Samples	Genome size	Contigs	N50 of contig size	GC (%)	Assembly level	Illumina sequencing Coverage	ONT Coverage	arr-3	aac(3)-Iid	aac(3)-Iva	aac(6')-Ib-cr	aadA16	aadA1	aadA2	aadA5	ant(3'')-Ia	aph(3'')-Ib	aph(3')-Iia	aph(3')-Ia	aph(4)-Ia	aph(6)-Id	blaCTX-M-14	blaCTX-M-55	blaCTX-M-65	blaCTX-M-98	blaOXA-1	blaOXA-10	blaTEM-106	blaTEM-141	blaTEM-1A	blaTEM-1B	catA1	catA2	catB3	cfr	cmlA1	dfrA12	dfrA14	dfrA17	dfrA1	dfrA27	erm(42)	erm(B)	floR	fosA3	lnu(F)	mcr-1	mdf(A)
2012FS138	15X	5067070	142	114643	50.46	contig	220.913		+	-	-	-	-	+	+	-	-	-	-	+	-	-	-	-	+	-	-	+	-	-	-	-	-	-	-	-	-	+	+	-	-	-	-	-	+	-	-	+	+
2010FS021	168G	4903962	139	109249	50.69	contig	235.266		-	-	-	-	-	-	+	-	-	+	-	+	-	+	-	-	-	-	-	-	-	-	-	-	-	-	-	-	+	+	-	-	-	-	-	+	+	-	-	-	+
2010FS024	174F	4863815	182	65742	50.66	contig	240.717		-	+	-	-	-	-	-	-	+	-	-	+	-	-	-	-	-	-	-	-	-	-	-	+	-	-	-	-	+	+	-	-	-	-	-	-	+	-	+	-	+
2007FS031	2007FS031	4796471	117	112710	50.7	contig	310.985		-	+	-	-	-	-	+	+	-	-	-	-	-	-	-	-	-	-	-	-	-	-	-	+	-	-	-	-	-	+	-	+	-	-	-	-	+	-	-	-	+
2010FS028	2010FS028	4665082	141	88636	50.89	contig	247.428		+	-	-	-	-	-	-	-	+	+	-	-	-	+	-	-	-	-	-	+	-	-	-	-	-	-	-	-	+	-	+	-	-	-	-	-	+	-	-	-	+
2010FS061	2010FS061	4941873	129	117303	50.5	contig	217.951		+	-	+	+	-	-	+	-	+	-	-	+	+	-	-	-	-	-	+	-	-	-	-	-	-	-	+	-	-	+	-	-	-	-	-	-	+	-	-	+	+
2010FS332	2010FS332	5078742	6	4918791	50.78	scaffold	206.43	35.5491	+	-	+	+	-	-	+	-	-	+	-	+	+	+	-	-	-	-	+	-	-	-	-	+	-	-	+	-	+	+	-	-	+	-	-	-	+	-	-	+	+
2013FS003	2013FS3	5122079	118	130891	50.69	contig	224.76		-	+	-	-	-	-	+	-	-	+	-	+	-	+	-	-	-	-	-	-	-	-	-	+	-	-	-	-	+	+	-	-	+	-	+	-	+	-	-	+	+
2018FS015	2018FS015	5026119	76	327070	50.66	contig	204.967		+	-	-	-	+	-	-	-	-	+	-	+	-	+	-	-	-	+	-	-	-	-	-	+	-	-	-	-	-	-	-	-	-	+	-	-	+	-	-	-	+
2018FS081	2018FS081	4887612	105	120799	50.69	contig	255.458		-	-	-	-	-	-	-	-	-	-	-	-	-	-	-	-	-	-	-	-	-	-	-	+	-	-	-	-	-	-	-	-	-	-	-	-	+	-	-	-	+
2018FS090	2018FS090	4975705	172	73054	50.48	contig	233.546		+	+	-	-	-	-	-	-	+	+	-	+	-	+	+	+	-	-	-	-	-	-	-	+	-	-	-	-	-	+	+	-	-	-	-	-	+	+	+	-	+
2019FS067	2019FS067	4977504	83	148134	50.62	contig	250.93		-	-	-	-	-	-	-	-	+	-	-	-	-	-	-	-	-	-	-	-	+	-	-	-	-	-	-	-	-	-	-	-	+	-	-	-	+	-	-	-	+
2019FS081	2019FS081	4928756	88	149986	50.63	contig	278.56		+	-	-	-	-	-	-	-	+	-	+	-	-	-	-	-	-	-	-	+	-	-	-	-	-	-	-	-	+	-	+	-	-	-	-	-	+	-	-	+	+
2019FS083	2019FS083	5057053	106	132357	50.64	contig	340.031		+	-	-	-	-	-	-	-	+	-	+	-	-	-	-	-	-	-	-	+	+	-	-	-	-	-	-	-	+	-	+	-	-	-	-	-	+	-	-	-	+
2019FS090	2019FS090	5056276	105	126709	50.63	contig	285.256		+	-	-	-	-	-	-	-	+	-	+	-	-	-	-	+	-	-	-	+	+	-	-	-	-	+	-	-	+	-	+	-	-	-	-	-	+	-	-	-	+
2019FS097	2019FS097	4928946	88	149986	50.63	contig	264.976		+	-	-	-	-	-	-	-	+	-	+	-	-	-	-	-	-	-	-	+	-	-	-	-	-	-	-	-	+	-	+	-	-	-	-	-	+	-	-	+	+
2019FS152	2019FS152	4736456	145	92076	50.73	contig	327.853		+	-	-	-	-	-	-	-	+	-	+	-	-	-	-	-	-	-	-	+	-	-	-	-	-	-	-	-	+	-	+	-	-	-	-	-	+	-	-	+	+
2019FS251	2019FS251	4503724	190	51492	50.98	contig	303.34		+	-	-	-	-	-	-	-	+	-	-	-	-	-	-	-	-	-	-	+	-	-	-	-	-	-	-	-	+	-	+	-	-	-	-	-	+	-	-	-	+
2019FS257	2019FS257	4769341	154	76676	50.76	contig	299.897		+	+	-	-	-	-	-	-	+	-	-	+	-	+	-	+	-	-	-	-	-	-	-	+	-	-	-	-	-	-	+	-	-	-	-	-	+	-	+	-	+
2019FS281	2019FS281	4807206	157	80492	50.61	contig	388.844		+	-	-	-	-	-	-	-	+	-	-	+	-	-	-	+	-	-	-	+	-	+	-	-	-	-	-	+	+	-	+	+	-	-	-	-	+	-	-	-	+
2019FS328	2019FS328	4562452	130	89216	50.74	contig	312.991		+	-	-	-	-	-	-	-	+	-	-	-	-	-	-	-	-	-	-	+	-	-	-	-	-	-	-	-	+	-	+	-	-	-	-	-	+	-	-	-	+
2019FS366	2019FS366	4670597	132	106144	50.91	contig	322.092		+	-	-	-	-	-	-	+	+	-	-	-	-	-	-	-	-	-	-	+	-	-	-	-	-	-	-	-	+	-	+	+	-	-	-	-	+	-	-	-	+
2019FS451	2019FS451	4668326	126	106042	50.89	contig	343.482		-	-	-	-	-	-	-	-	-	+	-	-	-	+	-	-	-	-	-	-	-	-	+	-	-	-	-	-	-	-	-	-	-	-	-	-	+	-	-	-	+
2019FS499	2019FS499	5152569	158	101588	50.92	contig	300.923		+	+	-	+	+	-	-	-	-	+	-	+	-	+	-	-	-	-	-	-	-	-	-	-	-	-	-	-	-	-	-	-	-	+	-	-	+	-	-	-	+
2019FS599	2019FS599	4785215	118	91625	50.73	contig	271.665		+	-	-	-	-	-	-	-	+	-	-	-	-	-	-	-	-	-	-	+	-	-	-	-	-	-	-	-	+	-	+	-	-	-	-	-	+	-	-	-	+
2019FS633	2019FS633	4797542	156	82558	50.68	contig	283.348		-	-	-	-	-	-	-	+	-	+	-	-	-	+	-	-	-	-	-	-	-	-	-	+	-	-	-	-	-	-	-	+	-	-	-	-	+	-	-	-	+
2019FS687	2019FS687	4611321	224	51440	50.91	contig	309.665		-	-	-	-	-	-	+	-	+	-	-	-	-	-	-	-	-	-	-	-	-	-	+	-	-	-	-	-	+	+	-	-	-	-	-	-	+	-	-	-	+
2019FS713	2019FS713	4756389	146	76113	50.9	contig	295.626		+	-	-	-	-	-	-	-	+	-	-	-	-	-	-	-	-	-	-	+	-	-	-	+	-	-	-	-	+	-	+	-	-	-	-	-	+	-	-	-	+
2016FS007	25FS8-1	4926954	79	210069	50.6	contig	266.891		+	-	-	-	-	-	-	-	+	-	+	-	-	-	-	-	-	-	-	+	-	-	-	-	-	-	-	-	+	-	+	-	-	-	-	-	+	-	-	-	+
2016FS061	26FS25-2	5205066	85	210128	50.59	contig	221.048		-	+	+	-	-	-	-	-	+	-	-	+	+	-	-	-	-	-	-	-	-	-	-	+	-	-	-	-	+	+	-	-	-	-	-	-	+	-	+	+	+
2012FS133	26X	4912699	142	96695	50.58	contig	244.986		+	+	+	+	-	-	+	-	+	-	-	+	+	-	-	-	-	-	+	-	-	-	-	-	-	-	+	-	+	+	-	-	-	-	-	+	+	-	-	+	+
2003FS001	a19	4932162	69	287235	50.49	contig	218.55		+	-	-	-	-	-	-	-	+	-	-	-	-	-	-	-	-	-	-	+	-	-	-	-	-	+	-	-	+	-	+	-	-	-	-	-	-	-	-	+	+
2004FS009	a32	4869449	64	287235	50.6	contig	214.416		+	-	-	-	-	-	-	-	+	-	-	-	-	-	-	-	-	-	-	+	-	-	-	-	-	+	-	-	+	-	+	-	-	-	-	-	-	-	-	-	+
2004FS012	a36	4870007	65	210152	50.6	contig	247.684		+	-	-	-	-	-	-	-	+	-	-	-	-	-	-	-	-	-	-	+	-	-	-	-	-	+	-	-	+	-	+	-	-	-	-	-	-	-	-	-	+
2005FS009	a59	4870106	65	210152	50.6	contig	266.508		+	-	-	+	-	-	-	-	-	-	-	-	-	-	-	-	-	-	-	+	-	-	-	-	-	+	+	-	-	-	+	-	-	-	-	-	+	-	-	-	-
2010FS091	D208	4737599	103	149249	50.88	contig	257.298		+	-	-	-	-	-	-	-	+	-	-	-	-	-	-	-	-	-	-	+	-	-	-	-	-	+	-	-	+	-	+	-	-	-	-	-	-	-	-	-	+
2012FS032	FS12Z2C	5052244	137	91727	50.51	contig	212.378		-	-	-	-	-	-	+	-	+	-	-	+	-	-	-	+	-	-	-	-	-	-	-	+	-	-	-	-	+	+	-	-	-	-	-	-	+	-	-	+	+
2012FS037	FS13Z2S	5065329	148	103249	50.46	contig	223.545		+	-	-	-	-	+	+	-	-	-	-	+	-	-	-	-	+	-	-	+	-	-	-	-	-	-	-	-	-	+	+	-	-	-	-	-	+	-	-	+	+
2010FS192	FS323X	4608436	98	94735	50.8	contig	255.138		+	-	-	-	-	-	-	-	+	-	-	-	-	-	-	-	-	-	-	+	-	-	-	-	-	-	-	-	+	-	+	-	-	-	-	-	-	-	-	-	+
2005FS026	S41	4934764	4	4725220	50.73	scaffold	240.316	86.1256	-	+	-	-	-	-	+	+	-	-	-	+	-	-	-	-	-	-	-	-	-	-	-	+	+	-	-	-	-	+	-	+	-	-	-	-	+	-	-	-	-
2003FS016	z13	4868759	67	210152	50.6	contig	208.291		+	-	-	-	-	-	-	-	+	-	-	-	-	-	-	-	-	-	-	+	-	-	-	-	-	+	-	-	+	-	+	-	-	-	-	-	-	-	-	-	+
2003FS029	z31	4869670	64	210152	50.6	contig	382.288		+	-	-	-	-	-	-	-	+	-	-	-	-	-	-	-	-	-	-	+	-	-	-	-	-	+	-	-	+	-	+	-	-	-	-	-	-	-	-	-	+
"Underlined" means that these 2 strains were sequenced by Illumina and Nanopore, and the complete sequences carrying the mrkABCDF plasmid (p2010FS3332) and the fimACDH plasmid (p2005FS026) were obtained in this study.
"+" means that the resistance gene is present in the strain.
"-" means that the resistance gene is not present in the strain.
[truncated: 14 more columns]

## Sheet: Sheet1
11	11	11	11	11	11	11	11	11	11	11	11	11	11	11	11	11	11	11	11	11	11	11	11	11	11	11	11	11	11	11	11	11	11	11	11	11	11	11	11	11	11	11	11	11	11	11	11	11	11
+	-	-	-	-	+	+	-	-	-	-	+	-	-	-	-	+	-	-	+	-	-	-	-	-	-	-	-	-	+	+	-	-	-	-	-	+	-	-	+	+	+	-	+	+	-	-	+	-	-
-	-	-	-	-	-	+	-	-	+	-	+	-	+	-	-	-	-	-	-	-	-	-	-	-	-	-	-	+	+	-	-	-	-	-	+	+	-	-	-	+	+	-	-	-	-	-	+	+	-
-	+	-	-	-	-	-	-	+	-	-	+	-	-	-	-	-	-	-	-	-	-	-	+	-	-	-	-	+	+	-	-	-	-	-	-	+	-	+	-	+	-	-	-	-	-	-	-	-	-
-	+	-	-	-	-	+	+	-	-	-	-	-	-	-	-	-	-	-	-	-	-	-	+	-	-	-	-	-	+	-	+	-	-	-	-	+	-	-	-	+	-	-	+	+	-	-	+	-	-
+	-	-	-	-	-	-	-	+	+	-	-	-	+	-	-	-	-	-	+	-	-	-	-	-	-	-	-	+	-	+	-	-	-	-	-	+	-	-	-	+	-	-	+	+	-	-	+	-	-
+	-	+	+	-	-	+	-	+	-	-	+	+	-	-	-	-	-	+	-	-	-	-	-	-	-	+	-	-	+	-	-	-	-	-	-	+	-	-	+	+	+	-	+	+	-	-	-	-	+
+	-	+	+	-	-	+	-	-	+	-	+	+	+	-	-	-	-	+	-	-	-	-	+	-	-	+	-	+	+	-	-	+	-	-	-	+	-	-	+	+	-	-	+	+	-	-	-	-	+
-	+	-	-	-	-	+	-	-	+	-	+	-	+	-	-	-	-	-	-	-	-	-	+	-	-	-	-	+	+	-	-	+	-	+	-	+	-	-	+	+	-	+	+	+	+	-	-	+	+
+	-	-	-	+	-	-	-	-	+	-	+	-	+	-	-	-	+	-	-	-	-	-	+	-	-	-	-	-	-	-	-	-	+	-	-	+	-	-	-	+	-	+	-	-	-	-	-	-	+
-	-	-	-	-	-	-	-	-	-	-	-	-	-	-	-	-	-	-	-	-	-	-	+	-	-	-	-	-	-	-	-	-	-	-	-	+	-	-	-	+	-	-	-	-	-	-	+	-	-
+	+	-	-	-	-	-	-	+	+	-	+	-	+	+	+	-	-	-	-	-	-	-	+	-	-	-	-	-	+	+	-	-	-	-	-	+	+	+	-	+	-	+	-	-	-	-	+	-	-
-	-	-	-	-	-	-	-	+	-	-	-	-	-	-	-	-	-	-	-	+	-	-	-	-	-	-	-	-	-	-	-	+	-	-	-	+	-	-	-	+	-	-	-	-	-	-	+	-	+
+	-	-	-	-	-	-	-	+	-	+	-	-	-	-	-	-	-	-	+	-	-	-	-	-	-	-	-	+	-	+	-	-	-	-	-	+	-	-	+	+	-	-	-	-	-	-	+	-	-
+	-	-	-	-	-	-	-	+	-	+	-	-	-	-	-	-	-	-	+	+	-	-	-	-	-	-	-	+	-	+	-	-	-	-	-	+	-	-	-	+	-	-	+	+	-	-	+	-	-
+	-	-	-	-	-	-	-	+	-	+	-	-	-	-	+	-	-	-	+	+	-	-	-	-	+	-	-	+	-	+	-	-	-	-	-	+	-	-	-	+	-	-	-	-	-	-	+	-	-
+	-	-	-	-	-	-	-	+	-	+	-	-	-	-	-	-	-	-	+	-	-	-	-	-	-	-	-	+	-	+	-	-	-	-	-	+	-	-	+	+	-	-	-	-	-	-	+	-	-
+	-	-	-	-	-	-	-	+	-	+	-	-	-	-	-	-	-	-	+	-	-	-	-	-	-	-	-	+	-	+	-	-	-	-	-	+	-	-	+	+	-	-	+	+	-	-	-	-	-
+	-	-	-	-	-	-	-	+	-	-	-	-	-	-	-	-	-	-	+	-	-	-	-	-	-	-	-	+	-	+	-	-	-	-	-	+	-	-	-	+	-	-	-	-	-	-	+	-	-
+	+	-	-	-	-	-	-	+	-	-	+	-	+	-	+	-	-	-	-	-	-	-	+	-	-	-	-	-	-	+	-	-	-	-	-	+	-	+	-	+	-	+	-	-	-	-	+	-	-
+	-	-	-	-	-	-	-	+	-	-	+	-	-	-	+	-	-	-	+	-	+	-	-	-	-	-	+	+	-	+	+	-	-	-	-	+	-	-	-	+	-	-	-	-	-	-	-	+	-
+	-	-	-	-	-	-	-	+	-	-	-	-	-	-	-	-	-	-	+	-	-	-	-	-	-	-	-	+	-	+	-	-	-	-	-	+	-	-	-	+	-	-	-	-	-	-	+	-	-
+	-	-	-	-	-	-	+	+	-	-	-	-	-	-	-	-	-	-	+	-	-	-	-	-	-	-	-	+	-	+	+	-	-	-	-	+	-	-	-	+	-	-	-	-	-	-	+	-	-
-	-	-	-	-	-	-	-	-	+	-	-	-	+	-	-	-	-	-	-	-	-	+	-	-	-	-	-	-	-	-	-	-	-	-	-	+	-	-	-	+	-	-	-	-	-	-	+	-	-
+	+	-	+	+	-	-	-	-	+	-	+	-	+	-	-	-	-	-	-	-	-	-	-	-	-	-	-	-	-	-	-	-	+	-	-	+	-	-	-	+	-	+	-	-	-	+	-	-	+
+	-	-	-	-	-	-	-	+	-	-	-	-	-	-	-	-	-	-	+	-	-	-	-	-	-	-	-	+	-	+	-	-	-	-	-	+	-	-	-	+	-	-	-	-	-	-	+	-	-
-	-	-	-	-	-	-	+	-	+	-	-	-	+	-	-	-	-	-	-	-	-	-	+	-	-	-	-	-	-	-	+	-	-	-	-	+	-	-	-	+	-	-	-	-	-	-	+	-	+
-	-	-	-	-	-	+	-	+	-	-	-	-	-	-	-	-	-	-	-	-	-	+	-	-	-	-	-	+	+	-	-	-	-	-	-	+	-	-	-	+	-	-	-	-	-	-	+	-	-
+	-	-	-	-	-	-	-	+	-	-	-	-	-	-	-	-	-	-	+	-	-	-	+	-	-	-	-	+	-	+	-	-	-	-	-	+	-	-	-	+	-	-	-	-	-	-	+	-	-
+	-	-	-	-	-	-	-	+	-	+	-	-	-	-	-	-	-	-	+	-	-	-	-	-	-	-	-	+	-	+	-	-	-	-	-	+	-	-	-	+	-	-	-	-	-	-	+	-	-
-	+	+	-	-	-	-	-	+	-	-	+	+	-	-	-	-	-	-	-	-	-	-	+	-	-	-	-	+	+	-	-	-	-	-	-	+	-	+	+	+	-	-	+	+	-	-	+	-	-
+	+	+	+	-	-	+	-	+	-	-	+	+	-	-	-	-	-	+	-	-	-	-	-	-	-	+	-	+	+	-	-	-	-	-	+	+	-	-	+	+	-	+	+	+	-	-	-	-	+
+	-	-	-	-	-	-	-	+	-	-	-	-	-	-	-	-	-	-	+	-	-	-	-	-	+	-	-	+	-	+	-	-	-	-	-	-	-	-	+	+	-	-	-	-	-	-	-	-	-
+	-	-	-	-	-	-	-	+	-	-	-	-	-	-	-	-	-	-	+	-	-	-	-	-	+	-	-	+	-	+	-	-	-	-	-	-	-	-	-	+	-	-	-	-	-	-	-	-	-
+	-	-	-	-	-	-	-	+	-	-	-	-	-	-	-	-	-	-	+	-	-	-	-	-	+	-	-	+	-	+	-	-	-	-	-	-	-	-	-	+	-	-	-	-	-	-	-	-	-
+	-	-	+	-	-	-	-	-	-	-	-	-	-	-	-	-	-	-	+	-	-	-	-	-	+	+	-	-	-	+	-	-	-	-	-	+	-	-	-	-	-	-	-	-	-	-	+	-	-
+	-	-	-	-	-	-	-	+	-	-	-	-	-	-	-	-	-	-	+	-	-	-	-	-	+	-	-	+	-	+	-	-	-	-	-	-	-	-	-	+	-	-	-	-	-	-	-	-	-
-	-	-	-	-	-	+	-	+	-	-	+	-	-	-	+	-	-	-	-	-	-	-	+	-	-	-	-	+	+	-	-	-	-	-	-	+	-	-	+	+	+	-	+	+	-	-	-	-	-
+	-	-	-	-	+	+	-	-	-	-	+	-	-	-	-	+	-	-	+	-	-	-	-	-	-	-	-	-	+	+	-	-	-	-	-	+	-	-	+	+	+	-	+	+	-	-	+	-	-
+	-	-	-	-	-	-	-	+	-	-	-	-	-	-	-	-	-	-	+	-	-	-	-	-	-	-	-	+	-	+	-	-	-	-	-	-	-	-	-	+	-	-	-	-	-	-	-	-	-
-	+	-	-	-	-	+	+	-	-	-	+	-	-	-	-	-	-	-	-	-	-	-	+	+	-	-	-	-	+	-	+	-	-	-	-	+	-	-	-	-	-	+	+	+	-	-	-	-	+
+	-	-	-	-	-	-	-	+	-	-	-	-	-	-	-	-	-	-	+	-	-	-	-	-	+	-	-	+	-	+	-	-	-	-	-	-	-	-	-	+	-	-	-	-	-	-	-	-	-
+	-	-	-	-	-	-	-	+	-	-	-	-	-	-	-	-	-	-	+	-	-	-	-	-	+	-	-	+	-	+	-	-	-	-	-	-	-	-	-	+	-	-	-	-	-	-	-	-	-
[truncated: 5 more columns]

## Sheet: fimACDH
Features of the strain or plasmid encoding fimACDH operon from the NCBI database
Genebank ID	Year	Species	Location	Host	Country	Region
CP033466	2017	Enterobacter cloacae	Chromosome	Shrimp	Netherlands	Europe
CP053190	2017	Enterobacter hormaechei	Chromosome	Food	Egypt	Africa
CP034107	2017	Escherichia coli	IncFII	Duck	China	Asian
CP035752	1987	Escherichia coli	IncFII	NA	Finland	Europe
CP044309	2016	Escherichia coli	IncX1	Food	Cambodia	Asian
MT648288	NA	Escherichia coli	IncFII	NA	China	Asian
"underline" means that these 2 fim-carrying IncFII plasmids archived in GenBank showed highly similar to the fim-positive IncFII plasmid p2005FS026 identifed in the present study.

## Sheet: mrkABCDF
Features of the strain or plasmid encoding mrkABCDF operon from the NCBI database
Strain or Genebank ID	Year	Species	Location	Host	Country	Region
CP000647	1994	Klebsiella pneumoniae	Chromosome	Homo	NA	NA
CP006642	2015	Escherichia coli	IncFIB	Pig	China	Asian
CP017222	2010	Escherichia coli	IncX1	Food	Switzerland	Europe
CP020836	2014	Escherichia coli	IncX1	Food	USA	North America
CP023379	2002	Escherichia coli	IncX1	NA	UK	Europe
CP026697	NA	Citrobacter koseri	Chromosome	NA	NA	NA
CP031234	2017	Escherichia coli	IncX1	Homo	UK	Europe
CP032994	2015	Escherichia coli	IncX1	Water	China	Asian
CP033103	2016	Enterobacter hormaechei	IncHI2	Homo	China	Asian
CP033379	2017	Escherichia coli	IncX1	Homo	China	Asian
CP034659	1987	Escherichia coli	IncHI1	NA	NA	NA
CP042470	2017	Escherichia coli	Chromosome	Chicken	Algeria	Africa
CP053740	2016	Escherichia coli	IncX1	Pig	China	Asian
CP055705	2017	Citrobacter freundii	IncX1	Pig	UK	Europe
CP055936	2017	Escherichia coli	IncFIB	Water	UK	Europe
CP056133	2017	Enterobacter hormaechei	IncFIB	Water	UK	Europe
CP056157	2017	Enterobacter hormaechei	IncFIB	Water	UK	Europe
CP056457	2017	Enterobacter hormaechei	IncFIA	Water	UK	Europe
CP056664	2017	Enterobacter hormaechei	IncFIB	Water	UK	Europe
CP056678	2017	Enterobacter hormaechei	IncR	Water	UK	Europe
CP056720	2017	Enterobacter hormaechei	IncFIB	Water	UK	Europe
CP056729	2017	Enterobacter hormaechei	IncFIA	Water	UK	Europe
CP056757	2017	Enterobacter hormaechei	IncR	Water	UK	Europe
CP057370	2017	Escherichia coli	IncX1	Pig	UK	Europe
CP057824	2017	Citrobacter freundii	Chromosome	Pig	UK	Europe
CP058151	2017	Enterobacter hormaechei	IncFIA	Water	UK	Europe
CP058155	2017	Enterobacter hormaechei	IncFIB	Water	UK	Europe
CP058162	2017	Enterobacter hormaechei	IncFIB	Water	UK	Europe
CP058168	2017	Enterobacter hormaechei	IncR	Water	UK	Europe
CP058173	2017	Enterobacter hormaechei	IncR	Water	UK	Europe
CP058188	2017	Enterobacter hormaechei	IncFIB	Water	UK	Europe
CP058191	2017	Enterobacter hormaechei	Chromosome	Water	UK	Europe
CP059418	2019	Enterobacter hormaechei	IncFIB	Homo	Czech	Europe
CP060077	1954	Escherichia coli	IncX1	Homo	Germany	Europe
CP061532	2018	Escherichia coli	IncX1	Water	China	Asian
CP061756	2004	Escherichia coli	IncX1	Cattle	Uruguay	South America
CP063226	2018	Enterobacter hormaechei	IncFIA	Homo	Switzerland	Europe
CP063509	2018	Escherichia coli	IncX1	Homo	Laos	Asian
EU370913	2003	Escherichia coli	IncX1	Pig	Denmark	Europe
FJ666132	2008	Escherichia coli	IncX1	Homo	Australia	Oceania
HG963476	2016	Escherichia coli	IncR	Pig	NA	NA
HG963477	2016	Escherichia coli	IncX1	Pig	NA	NA
JN887338	2012	Escherichia coli	IncX1	NA	NA	NA
KY416992	NA	Escherichia coli	IncFII	Food	Switzerland	Europe
LC511995	2016	Enterobacter hormaechei	IncFII	Homo	Burma	Asian
LC511996	2016	Enterobacter hormaechei	IncFII	Homo	Burma	Asian
LC511997	2017	Enterobacter hormaechei	IncHI2	Homo	Burma	Asian
LR134224	1955	Klebsiella aerogenes	Chromosome	Homo	UK	Europe
LR607332	2018	Enterobacter hormaechei	Chromosome	Homo	UK	Europe
MH325469	2013	Enterobacter hormaechei	IncA/C	Homo	Brazil	South America
"underline" means that these 8 mrk-carrying IncX1 plasmids archived in GenBank showed highly similar to the mrk-positive IncX1 plasmid p2010FS332 identifed in the present study.
